# Supplementary material for: Results of multigene panel testing in familial cancer cases without genetic cause demonstrated by single gene testing
Source: Sci Rep. 2019 Dec 6;9:18555. doi: 10.1038/s41598-019-54517-z (PMC6898579; doi:10.1038/s41598-019-54517-z)
Supplement: Supplementary file 3 — Supplementary Table 3 [file 41598_2019_54517_MOESM3_ESM.xlsx]

## Sheet: Sheet1
"Results of multigene panel testing in familial cancer cases without genetic cause demonstrated by single gene testing" Mev Dominguez-Valentin1, Sigve Nakken1,14, Hélène Tubeuf2,3, Daniel Vodak1, Per Olaf Ekstrøm1, Anke M. Nissen4,5, Monika Morak4,5, Elke Holinski-Feder4,5, Arild Holth6, Gabriel Capella7, Ben Davidson6,8, D. Gareth Evans9,10, Alexandra Martins2, Pål Møller1,11,12, Eivind Hovig1,13
Suppl Table 3. Overview of the 17 selected VUS for minigene assays based on bioinformatics predictions
Genomic position (GRCh37)	Gene	Exon	Nucleotide change (cNomen)	Predicted protein change (pNomen)	European non-Finnish population frequency*	Reference splice site-dedicated analyses								Cryptic splice site-dedicated analyses			ESR-dedicated analyses			Protein-dedicated analyses					Minigene results	Reported?
						Nearest reference		MES scores			SSFL scores			Potential local splice effect	Local MES scores		∆tESRseq	∆Hzei	ΔΨ (%)
						splice site
						Distance	Type	WT	Var	VAR vs WT	WT	Var	VAR vs WT		WT	Var
						(nt)	(3’ or 5’ss)			∆ (%)			∆ (%)							AGVGD	SIFT	MAPP	PolyPhen-2	MutationTaster
chr5_112128218_G_A	APC	7	c.721G>A	p.Glu241Lys	0.00006666	-9	5'	7.15277	7.15277		87.0697	87.0697	0				-1.51981	-49.76	-0.42	na	Deleterious	na	Possibly Damaging	DIsease causing	No splicing defect	Dominguez-Valentin et al. 2018a
chr11:108155013 A>G	ATM	26	c.3806A>G	p.Lys1269Arg	0.00006668	60	3'	9.9	9.9	0	89	89	0	Cryptic 5'ss Strongly Activated	4.4	8.4	-1.61	-61.58	-0.05	C-25	Tolerated	good	Probably Damaging	Disease causing	Complex aberrant splicing	Current study
chr_17_63533012_G_A	AXIN2	7	c.1882C>T	p.Arg628Trp	0.0002005	-26	5'	5.9	5.9	0	77.9	77.9	0				-0.55	-64.1	-1.19	na	Deleterious	bad	Benign	DIsease causing	No data	Current study
chr13_32893262_C_T	BRCA2	3	c.116C>T	p.Ala39Val	na	49	3'	6.1	6.1	0	87.9	87.9	0	-	-	-	0.3	-40.5	-0.6	C0	Deleterious	bad	Probably Damaging	DIsease causing	No major splicing defect	Dominguez-Valentin et al. 2017
chr_2_111425226_G_A	BUB1	8	c.677C>T	p.Ala226Val	0.001999	57	3'	9.6	9.6	0	81.4	81.4	0				1.179	-52.06	0.09	na	Deleterious	na	Possibly Damaging	Polymorphism	Moderate increase in exon 8 skipping	Current study
chr_16_68855966_G_T	CDH1	12	c.1774G>T	p.Ala592Ser	na	63	3'	10.7	10.7	0	87.5	87.5	0	-	-	-	-2.1	-50.9	-0.1	C0	Tolerated	good	Benign	Polymorphism	No major splicing defect	Dominguez-Valentin et al. 2017
chr_11_125496724_G_A	CHEK1	2	c.61G>A	p.Gly21Arg	na	-5	5'	7.3	7.3	0	74.2	74.2	0				-2.79	-75.49	-3.74	na	Deleterious	bad	Probably Damaging	Polymorphism, Disease causing	No major splicing defect	Current study
chr_22_29091774_C_A	CHEK2	12	c.1312G>T	p.Asp438Tyr	0.0005327	53	5'	2	2	0	61.7	61.7	0				-1.93	-61.5	-3.49	C-25	Deleterious	good	Probably Damaging	DIsease causing	No data	Current study
chr_22_29115458_T_C	CHEK2	5	c.608A>G	p.Asp203Gly	na	16	3'	9.2	9.2	0	81.1	81.1	0	Increase cryptic 3' ss	7	7.5	-1.6	-24	-0.06	C0	Deleterious	bad	Possibly Damaging	DIsease causing	No splicing defect	Dominguez-Valentin et al. 2017
chr5:56155672 A>G	MAP3K1	3	c.764A>G	p.Asn255Ser	0.02791	-71	5'	7.52484	7.52484	0	78.4708	78.4708	0	New Acceptor Site?	4.7	8.8	-1.18661	6.7	-0.04	C0	Tolerated	good	Benign	Polymorphism	No splicing defect	Dominguez-Valentin et al. 2018a, Dominguez-Valentin et al. 2018b
chr2_47641430_C_T	MSH2	5	c.815C>T	p.Ala272Val	0.0003365	23	3'	10.3527	10.3527	0	84.3224	84.3224	0				-2.17832	-46.5	-0.03	C0	Deleterious	good	Possibly Damaging	DIsease causing	Moderate exon 5 skipping	Tournier et al. 2008
chr19:15273335 C>T	NOTCH3	32	c.5854G>A	p.Val1952Met	0.01194	39	3'	11.5012	11.5012	0	89.2122	89.2122	0	-	-	-	-1.78501	-11.15	-0.89	C15	Deleterious	bad	Probably Damaging	DIsease causing	No splicing defect	Dominguez-Valentin et al. 2018b
chr_19_15299048_G_A	NOTCH3	9	c.1490C>T	p.Ser497Leu	0.005013	-3	5'	8.5	6.7	-21	81.7	77.5	-5	-	-	-	-2.3	-52.1	-0.76	C15	Tolerated	bad	Benign	DIsease causing	Weak increase in exon 9 skipping	Dominguez-Valentin et al. 2017
chr 12_133244944_G_A	POLE	19	c.2171C>T	p.Ala724Val	na	-3	5'	9.89081	8.73118	-11.7	86.6769	82.5488	-4.8	New Donor Site?	-	6.3	-2.14822	-32.05	-0.16	na	Tolerated	na	Possibly Damaging	DIsease causing	No data	Dominguez-Valentin et al. 2018a
chr_14_68353893A_G	RAD51B	7	c.728A>G	p.Lys243Arg	0.01119	-29	5'	9.1	9.1	0	78.9	78.9	0	Cryptic 5'ss Strongly Activated (0,02 to 7,6)			-1.49	-40.5	-0.19	na	Deleterious	good	Probably Damaging	Disease causing	No data	Current study
chr_17_33433488_G_A	RAD51D	6	c.493C>T	p.Arg165Trp	0.00006666	13	3'	8.20686	8.20686	0	85.1161	85.1161	0				-2.55724	-22.32	1.42	na	Deleterious	good	Probably Damaging	DIsease causing	No data	Dominguez-Valentin et al. 2018a
chr_19_1226569_C_T	STK11	9	c.1225C>T	p.Arg409Trp	na	-94	5'	6.9	6.9	0	80.5	80.5	0				-1.3	-63.67	-2.67	na	Deleterious	good	Probably Damaging	Disease causing	No data	Current study
Legend
In order to predict the biological impact of the 17 VUS, RNA splicing- and protein-dedicated bioinformatics analyses were performed as described under Materials and Methods. Results shown in bold were considered as predictive of a potential variant-induced negative biological effect. MES, MaxEntScan; SSFL, Splice Site Finder-Like; nt, nucleotide; 3’ or 5’ss, 3’ splice site or 5’ splice site; ESR,…
